# Supplementary material for: Ozone Diffusion through a Hollow Fiber Membrane Contactor for Pharmaceuticals Removal and Bromate Minimization
Source: Membranes (Basel). 2023 Jan 31;13(2):171. doi: 10.3390/membranes13020171 (PMC9959604; doi:10.3390/membranes13020171)
Supplement: Supplementary file 1 [file membranes-13-00171-s001.zip]

Archive with 1 entries (1 files):
- membranes-2120527-supplementary.pdf
